# Supplementary material for: SARS-CoV-2 genomic and subgenomic RNAs in diagnostic samples are not an indicator of active replication
Source: Nat Commun. 2020 Nov 27;11:6059. doi: 10.1038/s41467-020-19883-7 (PMC7695715; doi:10.1038/s41467-020-19883-7)
Supplement: Supplementary file 6 — Source Data [file 41467_2020_19883_MOESM6_ESM.xlsx]

## Sheet: PCR_results
SARS-CoV-2 PCR Data for the samples included in this study
	Primer Set
Sample	7a Subgenomic RNA	7a Total RNA	Leader-5’ UTR	5’ UTR	N_Gene	Orf1ab	S_gene
	Set 1	Set 2	Set 3	Set 4	Thermo Fisher TaqPath COVID-19	Thermo Fisher TaqPath COVID-19	Thermo Fisher TaqPath COVID-19
NTC	Neg	Neg	Neg	Neg	Neg	Neg	Neg
GC-28/67	Neg	Neg	Neg	Neg	Neg	Neg	Neg
GC-26/66	28.9	24.8	25.7	25.9	25.7	26.2	26.7
GC-13/35	32.2	28.6	29.6	28.8	29.6	28	29.1
GC-11/34/38	24.3	19.7	20.6	21.4	21.3	21.9	22.4
GC-20/63	Neg	35.3	35.6	35.7	35.8	Neg	Neg
GC-24/61	Neg	34.8	33.8	36	35.4	35.3	Neg
GC-12/36	Neg	Neg	Neg	Neg	Neg	Neg	Neg
GC-14/33/37	21.1	17.5	17.8	18.6	19.3	19	19.7
GC-23/60	35.9	33.3	32.9	33.3	33.6	32.9	35.2
GC-51/62	Neg	Neg	Neg	35.9	37	Neg	Neg
GC-21/64	Neg	Neg	Neg	36.8	36.3	Neg	Neg
GC-25/65	22.3	18.9	20.1	21	20.4	21.7	22.2
GC-55/68	19.3	15	15.7	16.1	16.4	16.7	17.5
Caption:
Ct values from7 PCR assays performed on all swab samples. N gene, S gene and ORF1ab assays are from the Thermofisher TaqPath COVID-19 multiplex qPCR kit.
Table 4 and Figure 4 and Supplementary Figure 4

## Sheet: Subgenomic_read_mapping_violin
Reads mapped to Reference sequence containing leader+TRS+ORF sequence of each subgenomic RNA, normalized to reads per 5 Million
Sample	Average read length	Number of reads in millions	S Gene	ORF 3a	E Gene	M Gene	ORF6	ORF 7a	ORF 7b	ORF 8	N Gene	ORF10
GC-28/67	76	1.8	0	0	0	0	0	0	0	0	0	0
GC-14/33	153	6	13	48	64	83	50	218	0	35	145	0
GC-11/34	73	1.2	33	121	408	263	242	2467	0	1042	146	0
GC-13/35	149	1.6	3	53	53	28	44	225	0	53	253	0
GC-12/36	163	1.3	0	15	0	0	4	4	0	4	4	0
GC-14/37	185	5.2	234	6537	5472	5335	6299	12402	0	1480	31982	0
GC-11/38	184	3.3	271	3733	2598	2579	2405	6223	0	615	7683	0
GC-23/60	150	5.2	196	71	10689	292	12473	6637	0	1407	49629	0
GC-24/61	115	2.3	0	0	34928	615	0	11157	0	0	31396	0
GC-51/62	100	2.6	0	0	0	171	0	38167	0	0	29096	0
GC-20/63	83	1.3	0	0	512	4	3738	0	0	0	0	0
GC-21/64	92	3	0	0	0	147	0	15680	0	1753	6610	0
GC-25/65	84	5.1	2	10	16256	1225	16328	155642	0	11755	1805	0
GC-26/66	207	14.3	563	6190	6351	2026	2471	6798	0	282	7048	0
GC-55/68	84	3.9	17	27	45771	5709	5468	213562	6	4267	1208	0
Caption:
The number of reads mapped to the sequence of the leader, TRS and start of each subgenomic RNA.						Table 2B and Figure 1
Original (Non-normalized) Coverage data
Sample	Average read length	Number of reads in millions	S Gene	ORF 3a	E Gene	M Gene	ORF6	ORF 7a	ORF 7b	ORF 8	N Gene	ORF10
GC-28/67	76	1.8	0	0	0	0	0	0	0	0	0	0
GC-14/33	153	6	15	57	77	99	60	261	0	42	174	0
GC-11/34	73	1.2	8	29	98	63	58	592	0	250	35	0
GC-13/35	149	1.6	1	17	17	9	14	72	0	17	81	0
GC-12/36	163	1.3	0	4	0	0	1	1	0	1	1	0
GC-14/37	185	5.2	243	6798	5691	5548	6551	12898	0	1539	33261	0
GC-11/38	184	3.3	179	2464	1715	1702	1587	4107	0	406	5071	0
GC-23/60	150	5.2	204	74	11117	304	12972	6902	0	1463	51614	0
GC-24/61	115	2.3	0	0	16067	283	0	5132	0	0	14442	0
GC-51/62	100	2.6	0	0	0	89	0	19847	0	0	15130	0
GC-20/63	83	1.3	0	0	133	1	972	0	0	0	0	0
GC-21/64	92	3	0	0	0	88	0	9408	0	1052	3966	0
GC-25/65	84	5.1	2	10	16581	1249	16655	158755	0	11990	1841	0
GC-26/66	207	14.3	1611	17702	18165	5793	7066	19443	0	807	20156	0
GC-55/68	84	3.9	13	21	35701	4453	4265	166578	5	3328	942	0
						Table 2A

## Sheet: Location of reads containing le
Reads containing leader sequence mapped to expected leader-TRS site for each subgenomic RNA, normalized to reads/5 million reads
Sample	Unknown TRS	UTR	S Gene	ORF 3a	E Gene	M Gene	ORF6	ORF 7a	ORF 7b	ORF 8	N Gene	ORF10
GC-28/67	0	0	0	0	0	0	0	0	0	0	0	0
GC-14/33	56.3678	377.167	12.4341	36.4733	29.0128	73.7755	33.1575	184.024	0	123.512	122.683	0
GC-11/34	1855.94	3610.41	21.1383	88.7807	219.838	186.017	152.195	2147.65	0	3593.5	97.236	0
GC-13/35	76.2264	228.679	3.04906	36.5887	39.6377	30.4906	33.5396	167.698	0	176.845	170.747	0
GC-12/36	3.77476	0	0	11.3243	0	0	3.77476	3.77476	0	3.77476	3.77476	0
GC-14/37	2073.42	14408.2	351.066	4297.16	3272.09	4931.4	3924.76	11145.8	35.8824	2089.91	19509.4	0
GC-11/38	617.087	17937.8	238.385	2575.47	1451.44	2397.43	1490.66	5798.2	10.5614	795.121	4850.69	0
GC-23/60	392.114	6876.41	257.565	70.1577	30327.3	407.491	7281.02	8458.32	0	2656.38	4115.28	0
GC-24/61	2.18693	1257.48	0	2.18693	22317.6	638.583	2.18693	10422.9	0	0	21200.1	0
GC-51/62	1.9127	592.936	0	0	0	172.143	0	36555.5	0	0	21714.9	0
GC-20/63	0	217.332	0	0	285.963	7.62568	2150.44	0	0	0	0	0
GC-21/64	18181.3	6161.46	0	0	0	142.316	0	14608.3	0	4070.25	5176.96	0
GC-25/65	25060.6	29219.6	10.7368	8.78463	10621.6	1145.91	9522.54	146558	0	26649.6	1196.66	0
GC-26/66	1697.23	47738.3	669.868	4481.99	4574.69	2047.03	1538.07	6552.11	25.5354	433.053	4951.43	0
GC-55/68	8090.25	11391.4	19.1259	16.5758	25661.8	5068.36	3540.84	194598	0	11784.1	748.459	0
Caption:
The number of reads containing the leader sequence motif “GTAGATCTGTTCTCT” mapped to each subgenomic RNA leader with a TMAP mapping quality (MAPQ) of 32 and normalized per 5 million reads.
Unknown TRS includes reads with a leader sequence which did not map to a known leader-transcription regulation sequence (TRS) splice site.
Non-normalized Read count data
Sample	Unknown TRS	UTR	S Gene	ORF 3a	E Gene	M Gene	ORF6	ORF 7a	ORF 7b	ORF 8	N Gene	ORF10
GC-28/67	0	0	0	0	0	0	0	0	0	0	0	0
GC-14/33	68	455	15	44	35	89	40	222	0	149	148	0
GC-11/34	439	854	5	21	52	44	36	508	0	850	23	0
GC-13/35	25	75	1	12	13	10	11	55	0	58	56	0
GC-12/36	1	0	0	3	0	0	1	1	0	1	1	0
GC-14/37	2138	14857	362	4431	3374	5085	4047	11493	37	2155	20117	0
GC-11/38	409	11889	158	1707	962	1589	988	3843	7	527	3215	0
GC-23/60	408	7155	268	73	31556	424	7576	8801	0	2764	4282	0
GC-24/61	1	575	0	1	10205	292	1	4766	0	0	9694	0
GC-51/62	1	310	0	0	0	90	0	19112	0	0	11353	0
GC-20/63	0	57	0	0	75	2	564	0	0	0	0	0
GC-21/64	10859	3680	0	0	0	85	0	8725	0	2431	3092	0
GC-25/65	25675	29936	11	9	10882	1174	9756	150151	0	27303	1226	0
GC-26/66	4852	136473	1915	12813	13078	5852	4397	18731	73	1238	14155	0
GC-55/68	6345	8934	15	13	20126	3975	2777	152619	0	9242	587	0
					Supplementary Table 2 and Suppmentary Figure 1

## Sheet: Read mapping percentages
Read Counts normalized per 5 Million Reads
Sample	Total Virus Amplicons	Virus Genomic Amplicons	Subgenomic region amplicons	Subgenomic reads	Control cellular mRNA amplicons	Reads not mapped	Total Reads
GC-28/67	0	0	0	0	703792	4296208	5000000
GC-26/66	4.22015e+06	2.85371e+06	1.33471e+06	31728.3	1128	778721	5e+06
GC-13/35	80221.9	31084.4	48425	712.5	656	4.91912e+06	5000000
GC-11/34	4.01173e+06	122017	3.885e+06	4720.83	8	988259	5e+06
GC11/38	4.62777e+06	2.55384e+06	2.04782e+06	26107.6	17	372216	5e+06
GC-20/63	2.00866e+06	46676.9	1.95773e+06	4253.85	2443223	548119	5e+06
GC-24/61	2.62018e+06	877985	1664100	78095.7	1588304	791516	5000000
GC-12/36	4026.92	2273.08	1723.08	30.7692	11023	4.98495e+06	5e+06
GC-14/33	42716.7	28813.3	13249.2	654.167	2	4.95728e+06	5e+06
GC-14/37	3.71057e+06	2.58013e+06	1.0607e+06	69739.4	24	1.2894e+06	5e+06
GC-23/60	3.40623e+06	1.84506e+06	1.47978e+06	81394.2	1472737	121034	5e+06
GC-51/62	532250	71738.5	393077	67434.6	2608690	1859060	5000000
GC-21/64	1.56414e+06	231563	1.30839e+06	24190	2749948	685910	5e+06
GC-25/65	2.23977e+06	595215	1.44153e+06	203023	1312	2.75892e+06	5e+06
GC-55/68	3.03212e+06	844745	1.91135e+06	276033	3	1.96787e+06	5e+06
Caption:
The number of reads mapped to the SARS-CoV2 genome, cellular mRNA controls and unmapped reads within each sample. Read data was normalized per 5 million reads.
This data was used to generate figure 2
Note: Original read count data per amplicon is available under Tab: “Read count per amplicon”

## Sheet: Read count per amplicon
Read Count data per Amplicon, calculated by BEDTools
SARS-CoV-2 Virus Amplicons						Sample
Reference	Start	End	Amplicon Name	Pool	Amplicon Length	GC-14/33	GC-11/34	GC-13/35	GC-12/36	GC-14/37	GC11/38	GC-23/60	GC-24/61	GC-51/62	GC-20/63	GC-21/64	GC-25/65	GC-26/66	GC-28/67	GC-55/68
2019-nCoV	42	229	r1_1.1.363702	GENE_ID=r1;Pool=1	187	331	320	44	1	12996	11707	2034	258	23	0	0	13	136018	0	40
2019-nCoV	52	276	r1_1.1.80142	GENE_ID=r1;Pool=2	224	212	187	19	1	11208	10201	417	89	17	0	0	1	21424	0	2
2019-nCoV	258	483	r1_1.1.876634	GENE_ID=r1;Pool=1	225	69	85	22	0	444	273	37	23	4	0	0	4	2476	0	20
2019-nCoV	316	535	r1_1.1.592753	GENE_ID=r1;Pool=2	219	431	239	30	0	16788	12412	6694	600	106	0	0	3	78311	0	12
2019-nCoV	513	699	r1_1.1.409836	GENE_ID=r1;Pool=1	186	246	117	112	2	38828	21559	122842	13969	1162	0	3	4	225287	0	30
2019-nCoV	572	794	r1_1.1.330218	GENE_ID=r1;Pool=2	222	202	131	7	3	6448	5358	765	74	5	0	0	3	17916	0	5
2019-nCoV	732	958	r1_1.1.698273	GENE_ID=r1;Pool=1	226	75	116	46	0	18354	9670	3322	358	91	0	0	9	85191	0	12
2019-nCoV	839	1060	r1_1.2.1238102	GENE_ID=r1;Pool=2	221	305	151	15	2	8104	6716	188	64	7	0	0	1	18592	0	3
2019-nCoV	996	1194	r1_1.2.48265	GENE_ID=r1;Pool=1	198	45	89	61	2	13238	7143	63	24	0	0	0	0	5982	0	17
2019-nCoV	1127	1309	r1_1.2.1223038	GENE_ID=r1;Pool=2	182	310	188	35	1	17621	12835	179	35	1	0	0	0	11911	0	0
2019-nCoV	1235	1418	r1_1.2.1317379	GENE_ID=r1;Pool=1	183	145	103	125	4	43815	16428	8233	794	80	0	0	6	79453	0	22
2019-nCoV	1355	1569	r1_1.2.203434	GENE_ID=r1;Pool=2	214	293	145	32	4	9959	6485	699	147	17	0	0	4	29613	0	7
2019-nCoV	1459	1678	r1_1.2.674295	GENE_ID=r1;Pool=1	219	115	102	53	0	24557	12566	2749	276	57	0	0	2	95763	0	66
2019-nCoV	1611	1833	r1_1.2.760850	GENE_ID=r1;Pool=2	222	269	144	15	1	11599	9596	2	1	0	0	0	0	691	0	1
2019-nCoV	1721	1904	r1_1.2.843599	GENE_ID=r1;Pool=1	183	15	80	56	1	20875	9103	387	77	14	0	0	0	19077	0	8
2019-nCoV	1879	2092	r1_1.3.718077	GENE_ID=r1;Pool=2	213	185	122	10	1	6889	5401	339	83	16	0	0	4	15333	0	3
2019-nCoV	1945	2161	r1_1.3.795369	GENE_ID=r1;Pool=1	216	60	94	55	3	18101	8005	2350	191	28	0	0	2	71611	0	39
2019-nCoV	2136	2351	r1_1.3.211095	GENE_ID=r1;Pool=2	215	354	149	14	0	7892	6754	33	14	3	0	0	0	4317	0	1
2019-nCoV	2206	2423	r1_1.3.868087	GENE_ID=r1;Pool=1	217	24	71	42	7	14780	6572	1	3	0	0	0	0	655	0	20
2019-nCoV	2398	2616	r1_1.3.760885	GENE_ID=r1;Pool=2	218	169	108	22	5	8147	5014	46	21	0	0	0	1	6604	0	1
2019-nCoV	2464	2666	r1_1.3.27562	GENE_ID=r1;Pool=1	202	39	63	68	9	24984	10434	518	89	3	0	0	7	28508	0	14
2019-nCoV	2662	2845	r1_1.3.942939	GENE_ID=r1;Pool=2	183	409	220	43	12	22261	12767	28199	2433	67	0	3	12	111104	0	86
2019-nCoV	2711	2925	r1_1.3.1425694	GENE_ID=r1;Pool=1	214	76	101	54	4	13835	8024	1723	257	40	0	0	6	38388	0	31
2019-nCoV	2889	3045	r1_1.4.349942	GENE_ID=r1;Pool=2	156	551	201	42	0	18810	12984	116707	12918	1050	1	43	6	143811	0	341
2019-nCoV	2966	3183	r1_1.4.711815	GENE_ID=r1;Pool=1	217	45	74	26	0	13091	5994	698	93	10	0	0	0	38374	0	24
2019-nCoV	3092	3294	r1_1.4.1074728	GENE_ID=r1;Pool=2	202	139	117	19	1	5015	3157	1238	231	24	0	0	1	11281	0	1
2019-nCoV	3232	3453	r1_1.4.295991	GENE_ID=r1;Pool=1	221	21	70	38	2	7855	4876	10	2	1	0	0	0	1943	0	7
2019-nCoV	3342	3555	r1_1.4.541570	GENE_ID=r1;Pool=2	213	229	141	22	0	7823	6135	332	76	0	0	0	0	20097	0	1
2019-nCoV	3495	3704	r1_1.4.827492	GENE_ID=r1;Pool=1	209	85	124	66	4	17193	7805	1524	274	185	0	0	3	31204	0	11
2019-nCoV	3603	3824	r1_1.4.1477602	GENE_ID=r1;Pool=2	221	331	171	10	2	4515	4504	37	20	0	0	0	1	4132	0	2
2019-nCoV	3750	3972	r1_1.5.1438148	GENE_ID=r1;Pool=1	222	25	118	21	0	4478	3353	1	0	0	0	0	1	303	0	31
2019-nCoV	3891	4110	r1_1.5.75163	GENE_ID=r1;Pool=2	219	225	143	11	2	6360	5391	4	1	0	0	0	0	491	0	0
2019-nCoV	4019	4239	r1_1.5.1289446	GENE_ID=r1;Pool=1	220	36	70	36	1	15903	10965	43	16	1	0	0	1	8247	0	27
2019-nCoV	4162	4390	r1_1.5.1160650	GENE_ID=r1;Pool=2	228	344	166	38	2	16795	14999	29	11	1	0	0	0	5665	0	0
2019-nCoV	4278	4485	r1_1.5.937589	GENE_ID=r1;Pool=1	207	122	135	123	15	23760	1399	150	2	5	0	0	1	11558	0	36
2019-nCoV	4435	4646	r1_1.5.550596	GENE_ID=r1;Pool=2	211	421	179	25	0	8952	8260	751	171	71	0	0	1	32229	0	2
2019-nCoV	4528	4749	r1_1.5.964995	GENE_ID=r1;Pool=1	221	67	62	62	0	12490	300	58	0	3	0	0	3	8531	0	42
2019-nCoV	4688	4875	r1_1.5.829770	GENE_ID=r1;Pool=2	187	428	117	32	4	15539	10948	7052	522	12	0	0	2	74240	0	6
2019-nCoV	4805	5027	r1_1.6.398377	GENE_ID=r1;Pool=1	222	50	111	179	0	13463	11409	709	98	0	0	0	2	54955	0	19
2019-nCoV	4920	5129	r1_1.6.1402513	GENE_ID=r1;Pool=2	209	323	129	7	0	5229	3923	223	45	3	0	0	1	15490	0	3
2019-nCoV	5074	5280	r1_1.6.986997	GENE_ID=r1;Pool=1	206	25	77	174	0	17191	9697	494	53	5	0	0	0	36135	0	9
2019-nCoV	5172	5392	r1_1.6.1348088	GENE_ID=r1;Pool=2	220	164	12	10	1	6177	5411	216	75	0	0	0	3	10652	0	4
2019-nCoV	5325	5544	r1_1.6.704567	GENE_ID=r1;Pool=1	219	32	72	17	1	5667	3363	28	7	1	0	0	0	3806	0	7
2019-nCoV	5449	5670	r1_1.6.1074586	GENE_ID=r1;Pool=2	221	102	37	31	3	8181	7387	28	16	0	0	0	0	3720	0	1
2019-nCoV	5587	5810	r1_1.6.888565	GENE_ID=r1;Pool=1	223	91	70	57	5	19936	12470	975	135	25	0	0	4	55311	0	13
2019-nCoV	5717	5932	r1_1.6.611150	GENE_ID=r1;Pool=2	215	133	131	21	1	7807	7343	32	12	0	0	0	1	7264	0	3
2019-nCoV	5857	6073	r1_1.7.768310	GENE_ID=r1;Pool=1	216	27	113	44	5	13311	9237	0	1	1	0	0	0	1123	0	25
2019-nCoV	6027	6247	r1_1.7.1089264	GENE_ID=r1;Pool=2	220	375	157	11	1	5091	6238	17	7	2	0	0	0	2190	0	2
2019-nCoV	6124	6338	r1_1.7.82385	GENE_ID=r1;Pool=1	214	47	122	58	1	13194	9609	148	21	5	0	0	2	21229	0	38
2019-nCoV	6293	6512	r1_1.7.488632	GENE_ID=r1;Pool=2	219	232	71	15	1	6036	6756	105	36	6	0	0	2	14717	0	4
2019-nCoV	6380	6607	r1_1.7.210875	GENE_ID=r1;Pool=1	227	154	128	63	0	17760	10434	48	11	1	0	0	0	11198	0	63
2019-nCoV	6566	6728	r1_1.7.424978	GENE_ID=r1;Pool=2	162	404	131	37	4	16474	13411	23168	2632	226	0	9	11	130622	0	92
2019-nCoV	6650	6829	r1_1.7.507443	GENE_ID=r1;Pool=1	179	148	184	132	1	39438	19536	36458	2107	0	0	0	6	213803	0	104
2019-nCoV	6804	7017	r1_1.8.592180	GENE_ID=r1;Pool=2	213	290	181	2	2	2179	2552	0	0	0	0	0	0	36	0	0
2019-nCoV	6883	7099	r1_1.8.440758	GENE_ID=r1;Pool=1	216	23	116	39	0	3586	2596	2	0	0	0	0	0	329	0	21
2019-nCoV	7062	7283	r1_1.8.577570	GENE_ID=r1;Pool=2	221	153	72	7	4	3207	2925	4	4	1	0	0	0	851	0	5
2019-nCoV	7149	7360	r1_1.8.816048	GENE_ID=r1;Pool=1	211	28	84	34	1	4191	3068	0	0	0	0	0	0	110	0	2
2019-nCoV	7332	7551	r1_1.8.571466	GENE_ID=r1;Pool=2	219	243	180	15	2	6345	5904	33	10	0	0	0	1	3527	0	0
2019-nCoV	7426	7641	r1_1.8.889898	GENE_ID=r1;Pool=1	215	43	154	101	4	13103	8243	242	60	9	0	0	3	17698	0	26
2019-nCoV	7599	7754	r1_1.8.917351	GENE_ID=r1;Pool=2	155	487	296	25	1	14702	404	88818	607	122	0	63	13	150590	0	368
2019-nCoV	7687	7914	r1_1.8.546560	GENE_ID=r1;Pool=1	227	54	86	63	0	16346	9788	59	5	0	0	0	0	11292	0	42
2019-nCoV	7812	8021	r1_1.9.115540	GENE_ID=r1;Pool=2	209	321	182	16	2	9269	8756	382	76	6	0	0	5	28116	0	2
2019-nCoV	7954	8157	r1_1.9.1155524	GENE_ID=r1;Pool=1	203	69	113	123	21	38268	16496	15437	1033	38	0	0	11	114900	0	23
2019-nCoV	8099	8323	r1_1.9.225893	GENE_ID=r1;Pool=2	224	448	237	33	0	11331	9951	152	46	3	0	0	5	21517	0	2
2019-nCoV	8203	8420	r1_1.9.878128	GENE_ID=r1;Pool=1	217	42	108	77	7	22382	11692	800	159	8	0	0	4	59895	0	21
2019-nCoV	8364	8489	r1_1.9.1418747	GENE_ID=r1;Pool=2	125	355	320	62	7	25810	16948	50034	14256	477	2	1070	183	78882	0	18033
2019-nCoV	8464	8689	r1_1.9.603390	GENE_ID=r1;Pool=1	225	62	83	65	1	9619	6455	26	9	1	0	0	2	5953	0	29
2019-nCoV	8551	8760	r1_1.9.1307513	GENE_ID=r1;Pool=2	209	200	142	11	0	2428	2902	37	15	2	0	0	1	2691	0	0
2019-nCoV	8733	8874	r1_1.9.979743	GENE_ID=r1;Pool=1	141	24	40	31	3	11392	4460	25846	10178	1126	0	24	15	65095	0	39
2019-nCoV	8801	9004	r1_1.10.1203357	GENE_ID=r1;Pool=2	203	183	105	10	1	6402	5303	225	59	4	0	0	0	1666	0	3
2019-nCoV	8914	9131	r1_1.10.656311	GENE_ID=r1;Pool=1	217	70	68	49	1	8415	4452	380	105	18	0	0	0	21530	0	15
2019-nCoV	9055	9198	r1_1.10.1313109	GENE_ID=r1;Pool=2	143	515	309	79	11	28935	20853	60940	7802	1186	0	135	32	126361	0	1992
2019-nCoV	9179	9390	r1_1.10.67083	GENE_ID=r1;Pool=1	211	17	98	33	1	3746	2479	47	16	1	0	0	1	2496	0	10
2019-nCoV	9252	9476	r1_1.10.577417	GENE_ID=r1;Pool=2	224	323	169	22	0	10418	9150	380	98	21	0	0	0	29760	0	2
2019-nCoV	9432	9643	r1_1.10.711902	GENE_ID=r1;Pool=1	211	141	148	92	1	27192	15041	812	157	20	0	0	4	65465	0	45
2019-nCoV	9562	9780	r1_1.10.1150558	GENE_ID=r1;Pool=2	218	264	129	4	0	1596	1363	0	0	0	0	0	0	276	0	2
2019-nCoV	9687	9905	r1_1.10.1004139	GENE_ID=r1;Pool=1	218	37	141	64	3	7934	5627	45	4	1	0	0	2	5062	0	32
2019-nCoV	9857	10071	r1_1.11.376074	GENE_ID=r1;Pool=2	214	290	132	45	0	18114	14783	1902	350	61	0	0	2	48244	0	4
2019-nCoV	9953	10152	r1_1.11.1329692	GENE_ID=r1;Pool=1	199	49	99	98	4	30275	14522	5458	559	124	0	0	7	84740	0	17
2019-nCoV	10115	10330	r1_1.11.13382	GENE_ID=r1;Pool=2	215	434	105	27	7	12912	11233	3672	521	112	0	0	12	79624	0	7
2019-nCoV	10193	10414	r1_1.11.427711	GENE_ID=r1;Pool=1	221	57	92	48	2	12963	8430	393	40	17	0	0	12	35865	0	20
2019-nCoV	10379	10602	r1_1.11.73125	GENE_ID=r1;Pool=2	223	239	175	18	1	9912	9992	127	32	9	0	0	1	16349	0	0
2019-nCoV	10453	10679	r1_1.11.528369	GENE_ID=r1;Pool=1	226	56	68	29	1	7910	4527	295	76	3	0	0	3	15044	0	3
2019-nCoV	10656	10869	r1_1.11.475554	GENE_ID=r1;Pool=2	213	272	187	39	5	15633	12015	528	190	13	0	0	5	30152	0	4
2019-nCoV	10719	10947	r1_1.11.868914	GENE_ID=r1;Pool=1	228	88	163	106	3	25073	15001	2580	242	16	0	0	12	125565	0	58
2019-nCoV	10914	11107	r1_1.12.680110	GENE_ID=r1;Pool=2	193	265	199	19	2	7620	7345	274	91	3	0	0	1	13955	0	3
2019-nCoV	10993	11218	r1_1.12.1126179	GENE_ID=r1;Pool=1	225	32	130	37	2	3801	3408	2	0	0	0	0	2	223	0	29
2019-nCoV	11153	11365	r1_1.12.896470	GENE_ID=r1;Pool=2	212	411	138	24	6	11150	9755	347	163	3	0	0	4	22673	0	11
2019-nCoV	11260	11477	r1_1.12.539895	GENE_ID=r1;Pool=1	217	57	135	106	6	21288	12389	1448	262	17	0	0	4	60073	0	18
2019-nCoV	11411	11633	r1_1.12.253973	GENE_ID=r1;Pool=2	222	171	145	0	0	134	3096	0	4	0	0	0	0	887	0	2
2019-nCoV	11523	11730	r1_1.12.1117806	GENE_ID=r1;Pool=1	207	65	124	40	2	5186	4107	37	8	1	0	0	0	3250	0	29
2019-nCoV	11685	11908	r1_1.12.153767	GENE_ID=r1;Pool=2	223	546	253	31	0	21536	18782	1351	478	23	0	0	0	82717	0	10
2019-nCoV	11772	11996	r1_1.13.246636	GENE_ID=r1;Pool=1	224	74	141	122	11	23799	14597	1033	211	22	0	0	6	76289	0	67
2019-nCoV	11952	12167	r1_1.13.1058977	GENE_ID=r1;Pool=2	215	169	141	42	1	12678	8242	152	73	2	0	0	5	14603	0	5
2019-nCoV	12049	12259	r1_1.13.441132	GENE_ID=r1;Pool=1	210	56	102	101	11	30562	13158	2069	350	43	0	0	5	52453	0	20
2019-nCoV	12227	12446	r1_1.13.113958	GENE_ID=r1;Pool=2	219	379	194	46	8	19822	13966	3338	789	49	0	0	8	86574	0	5
2019-nCoV	12300	12519	r1_1.13.1063824	GENE_ID=r1;Pool=1	219	89	132	132	17	27713	13602	1224	164	26	0	0	8	86446	0	28
2019-nCoV	12491	12710	r1_1.13.309544	GENE_ID=r1;Pool=2	219	384	181	58	8	20717	14354	3827	776	32	0	0	5	51200	0	2
2019-nCoV	12563	12790	r1_1.13.620498	GENE_ID=r1;Pool=1	227	102	189	106	1	23014	11935	2440	461	63	0	0	2	95498	0	44
2019-nCoV	12773	12998	r1_1.14.644822	GENE_ID=r1;Pool=2	225	266	134	11	2	7379	6332	1187	333	17	0	0	6	35444	0	1
2019-nCoV	12834	13054	r1_1.14.645992	GENE_ID=r1;Pool=1	220	31	123	64	3	10026	5831	217	42	13	0	0	4	18491	0	23
2019-nCoV	13038	13232	r1_1.14.1033969	GENE_ID=r1;Pool=2	194	194	102	42	3	20031	11296	37007	18099	460	0	3	2	36413	0	18
2019-nCoV	13105	13321	r1_1.14.1180964	GENE_ID=r1;Pool=1	216	238	157	154	20	48345	20230	40640	3013	499	0	0	15	226898	0	72
2019-nCoV	13285	13509	r1_1.14.1300871	GENE_ID=r1;Pool=2	224	311	184	26	0	7364	6955	546	214	4	0	0	4	25179	0	2
2019-nCoV	13362	13440	ORF1ab	GENE_ID=r1;Pool=1	78	429	1247	420	3	27854	12984	133732	83569	16714	4614	75544	215233	85576	0	90653
2019-nCoV	13484	13705	r1_1.14.1350355	GENE_ID=r1;Pool=1	221	40	98	29	2	7908	3986	53	8	0	0	0	3	6855	0	6
2019-nCoV	13549	13772	r1_1.14.710429	GENE_ID=r1;Pool=2	223	251	131	22	3	11428	10711	20	17	0	0	0	0	6517	0	1
2019-nCoV	13751	13965	r1_1.14.786182	GENE_ID=r1;Pool=1	214	25	129	32	1	10360	7645	43	5	1	0	0	0	7272	0	10
2019-nCoV	13819	14036	r1_1.15.645156	GENE_ID=r1;Pool=2	217	468	165	37	4	12673	12217	175	53	5	0	0	0	25974	0	3
2019-nCoV	14001	14206	r1_1.15.214861	GENE_ID=r1;Pool=1	205	100	149	94	7	29335	18222	7617	789	93	0	0	5	104403	0	24
2019-nCoV	14099	14319	r1_1.15.382294	GENE_ID=r1;Pool=2	220	400	138	31	3	11669	12889	170	41	2	0	0	2	33700	0	5
2019-nCoV	14252	14472	r1_1.15.464755	GENE_ID=r1;Pool=1	220	49	105	77	0	5915	5399	11	2	0	0	0	0	1032	0	17
2019-nCoV	14410	14550	r1_1.15.1421280	GENE_ID=r1;Pool=2	140	364	315	1	2	72	93	0	0	0	0	0	3	163628	0	10
2019-nCoV	14515	14728	r1_1.15.301591	GENE_ID=r1;Pool=1	213	64	147	93	0	17773	10318	365	64	4	0	0	2	31475	0	40
2019-nCoV	14649	14875	r1_1.15.917374	GENE_ID=r1;Pool=2	226	249	181	5	1	3654	4795	5	3	0	0	0	0	760	0	1
2019-nCoV	14777	15005	r1_1.16.154530	GENE_ID=r1;Pool=1	228	40	69	60	3	12716	7182	635	114	6	0	0	3	49459	0	15
2019-nCoV	14917	15092	r1_1.16.401810	GENE_ID=r1;Pool=2	175	527	300	148	17	61048	36549	112384	18412	1205	0	32	12	184202	0	209
2019-nCoV	15049	15264	r1_1.16.1460073	GENE_ID=r1;Pool=1	215	69	156	91	6	21317	12734	1493	159	11	0	0	7	57090	0	35
2019-nCoV	15133	15347	r1_1.16.634891	GENE_ID=r1;Pool=2	214	231	185	16	6	6284	4095	1015	234	3	0	0	12	29952	0	4
2019-nCoV	15308	15521	r1_1.16.393748	GENE_ID=r1;Pool=1	213	157	147	70	4	22484	13492	21316	1759	421	0	0	28	121239	0	37
2019-nCoV	15387	15582	r1_1.16.534874	GENE_ID=r1;Pool=2	195	518	221	57	0	21474	16143	6120	1068	34	0	0	5	131152	0	28
2019-nCoV	15560	15741	r1_1.16.1212393	GENE_ID=r1;Pool=1	181	170	145	96	1	27783	13608	49641	9701	552	0	0	4	94036	0	21
2019-nCoV	15625	15845	r1_1.16.1001247	GENE_ID=r1;Pool=2	220	264	139	35	0	18705	13842	30	14	0	0	0	0	6749	0	3
2019-nCoV	15781	15999	r1_1.17.437100	GENE_ID=r1;Pool=1	218	18	61	15	3	6800	4009	77	20	0	0	0	2	8197	0	15
2019-nCoV	15891	16064	r1_1.17.167020	GENE_ID=r1;Pool=2	173	343	246	50	2	18373	14227	39708	6784	163	0	8	7	77369	0	86
2019-nCoV	16044	16266	r1_1.17.985305	GENE_ID=r1;Pool=1	222	111	143	89	9	30395	15384	5896	851	22	0	0	9	103297	0	36
2019-nCoV	16131	16307	r1_1.17.59033	GENE_ID=r1;Pool=2	176	291	219	41	5	16518	12521	24636	4145	0	0	1	9	58357	0	23
2019-nCoV	16305	16466	r1_1.17.908303	GENE_ID=r1;Pool=1	161	455	294	252	17	83837	34676	212367	43033	3560	1	53	19	285792	0	162
2019-nCoV	16355	16572	r1_1.17.179508	GENE_ID=r1;Pool=2	217	436	221	23	2	12036	10865	319	52	0	0	0	0	27151	0	7
2019-nCoV	16508	16733	r1_1.17.1330160	GENE_ID=r1;Pool=1	225	102	197	63	3	23245	14295	692	117	11	0	0	3	64228	0	36
2019-nCoV	16625	16837	r1_1.17.1475704	GENE_ID=r1;Pool=2	212	410	202	25	1	7914	8406	140	36	2	0	0	0	25162	0	3
2019-nCoV	16772	16993	r1_1.18.626357	GENE_ID=r1;Pool=1	221	38	84	46	0	11567	7771	294	53	0	0	0	2	26714	0	8
2019-nCoV	16879	17092	r1_1.18.844898	GENE_ID=r1;Pool=2	213	583	259	67	17	20184	16007	3228	537	0	0	0	8	81467	0	6
2019-nCoV	17039	17226	r1_1.18.526704	GENE_ID=r1;Pool=1	187	77	69	93	9	27670	14237	10692	1021	56	0	0	7	66822	0	43
2019-nCoV	17135	17327	r1_1.18.690305	GENE_ID=r1;Pool=2	192	547	316	54	5	17014	14771	47908	6904	522	0	5	22	170002	0	35
2019-nCoV	17264	17455	r1_1.18.497449	GENE_ID=r1;Pool=1	191	187	84	142	6	74198	33565	87436	8969	1379	1	1	132	221753	0	67
2019-nCoV	17377	17583	r1_1.18.1038608	GENE_ID=r1;Pool=2	206	407	183	47	1	23536	18061	6994	887	13	0	0	89	146166	0	20
2019-nCoV	17495	17712	r1_1.18.1119721	GENE_ID=r1;Pool=1	217	45	81	64	8	20378	13629	512	81	12	0	0	6	70657	0	39
2019-nCoV	17647	17863	r1_1.18.18784	GENE_ID=r1;Pool=2	216	300	201	13	1	7512	7849	68	14	2	0	0	0	20487	0	4
2019-nCoV	17753	17975	r1_1.19.1526676	GENE_ID=r1;Pool=1	222	31	94	39	3	12277	7335	231	36	0	0	0	0	3	0	21
2019-nCoV	17911	18110	r1_1.19.265387	GENE_ID=r1;Pool=2	199	304	185	21	5	7489	6453	482	68	17	0	0	3	23094	0	11
2019-nCoV	18025	18246	r1_1.19.505985	GENE_ID=r1;Pool=1	221	56	105	68	5	18726	10162	1796	155	0	0	0	9	54174	0	17
2019-nCoV	18167	18389	r1_1.19.16612	GENE_ID=r1;Pool=2	222	181	148	11	0	4157	4045	173	38	0	0	0	1	10164	0	6
2019-nCoV	18288	18488	r1_1.19.647510	GENE_ID=r1;Pool=1	200	80	150	99	8	20247	9616	6858	677	46	0	0	8	87864	0	20
2019-nCoV	18458	18669	r1_1.19.574748	GENE_ID=r1;Pool=2	211	218	175	17	1	7275	6817	1221	178	33	0	0	2	29121	0	4
2019-nCoV	18528	18750	r1_1.19.283459	GENE_ID=r1;Pool=1	222	20	92	28	0	3302	2296	24	8	0	0	0	0	2013	0	8
2019-nCoV	18734	18886	r1_1.19.1258435	GENE_ID=r1;Pool=2	152	319	240	18	0	8141	4935	9776	1088	110	0	32	20	40757	0	457
2019-nCoV	18805	19008	r1_1.20.874613	GENE_ID=r1;Pool=1	203	135	188	174	17	58660	26725	94105	5947	382	0	0	20	238403	0	79
2019-nCoV	18927	19146	r1_1.20.64915	GENE_ID=r1;Pool=2	219	440	176	46	4	15163	11133	2515	168	11	0	0	2	65112	0	10
2019-nCoV	19049	19263	r1_1.20.1122238	GENE_ID=r1;Pool=1	214	44	109	46	3	10388	5247	780	64	9	0	0	3	30069	0	8
2019-nCoV	19193	19398	r1_1.20.102922	GENE_ID=r1;Pool=2	205	200	127	10	1	5210	5156	150	45	1	0	0	2	10611	0	2
2019-nCoV	19303	19526	r1_1.20.1321768	GENE_ID=r1;Pool=1	223	24	55	34	2	5433	3087	110	8	0	0	0	0	9548	0	8
2019-nCoV	19455	19673	r1_1.20.248649	GENE_ID=r1;Pool=2	218	288	170	18	2	8898	7204	329	44	0	0	0	3	15759	0	1
2019-nCoV	19579	19801	r1_1.20.840238	GENE_ID=r1;Pool=1	222	27	81	49	5	10035	6019	56	9	1	0	0	1	6051	0	15
2019-nCoV	19732	19957	r1_1.20.35460	GENE_ID=r1;Pool=2	225	272	107	39	1	14560	11499	304	54	0	0	0	2	23645	0	5
2019-nCoV	19847	20068	r1_1.21.493770	GENE_ID=r1;Pool=1	221	46	66	75	5	24521	12097	2473	205	0	0	0	3	58196	0	32
2019-nCoV	20012	20231	r1_1.21.1261696	GENE_ID=r1;Pool=2	219	165	131	10	0	4608	5492	2	0	0	0	0	0	432	0	1
2019-nCoV	20112	20332	r1_1.21.1013575	GENE_ID=r1;Pool=1	220	39	165	67	2	11945	8566	18	5	0	0	0	0	3274	0	30
2019-nCoV	20295	20456	r1_1.21.259925	GENE_ID=r1;Pool=2	161	683	343	82	10	32903	26869	54143	4197	0	0	4	5	154629	0	117
2019-nCoV	20380	20604	r1_1.21.272458	GENE_ID=r1;Pool=1	224	100	79	102	14	25174	14931	21	2	1	0	0	1	3640	0	42
2019-nCoV	20498	20683	r1_1.21.150746	GENE_ID=r1;Pool=2	185	279	169	17	2	6193	6436	198	27	0	0	0	1	21140	0	5
2019-nCoV	20649	20875	r1_1.21.1100292	GENE_ID=r1;Pool=1	226	77	150	60	6	12368	7151	109	15	4	0	0	1	11887	0	15
2019-nCoV	20763	20984	r1_1.22.467885	GENE_ID=r1;Pool=2	221	239	115	15	0	4951	5013	31	18	0	0	0	0	4623	0	2
2019-nCoV	20915	21142	r1_1.22.1003006	GENE_ID=r1;Pool=1	227	145	141	63	2	18217	8619	1681	165	0	0	0	4	68717	0	28
2019-nCoV	21031	21198	r1_1.22.648712	GENE_ID=r1;Pool=2	167	381	339	60	5	23149	17680	26480	5374	79	0	2	5	68268	0	27
2019-nCoV	21187	21255	r1_1.22.1029456	GENE_ID=r1;Pool=1	68	832	3028	967	8	81705	32867	61558	24547	983	7383	49573	358931	86352	0	217747
2019-nCoV	21246	21345	r1_1.22.423042	GENE_ID=r1;Pool=2	99	670	1194	146	9	48575	29074	147499	69495	2779	134	12330	31907	114471	0	325867
2019-nCoV	21309	21531	r1_1.22.906171	GENE_ID=r1;Pool=1	222	44	91	33	0	10029	6227	45	7	0	0	0	0	7417	0	30
2019-nCoV	21451	21664	r1_1.22.714732	GENE_ID=r1;Pool=2	213	111	121	1	0	858	869	1	0	0	0	0	0	336	0	1
2019-nCoV	21597	21802	r1_1.22.1087818	GENE_ID=r1;Pool=1	205	48	119	8	1	6004	4240	90	13	2	0	0	0	9578	0	43
2019-nCoV	21757	21973	r1_1.23.127614	GENE_ID=r1;Pool=2	216	396	212	12	0	5769	6263	55	9	0	0	0	0	6786	0	7
2019-nCoV	21847	22058	r1_1.23.86525	GENE_ID=r1;Pool=1	211	41	180	54	0	12915	7638	53	11	4	0	0	1	6973	0	29
2019-nCoV	22025	22192	r1_1.23.335026	GENE_ID=r1;Pool=2	167	350	290	11	0	8163	8124	750	101	0	0	0	0	28373	0	2
2019-nCoV	22100	22319	r1_1.23.934154	GENE_ID=r1;Pool=1	219	34	68	18	1	2530	11324	10	10	1	0	0	1	10626	0	23
2019-nCoV	22246	22446	r1_1.23.1186794	GENE_ID=r1;Pool=2	200	200	170	11	2	5870	6313	224	48	4	0	0	5	19615	0	4
2019-nCoV	22368	22581	r1_1.23.776338	GENE_ID=r1;Pool=1	213	56	81	60	8	22353	12914	269	47	2	0	0	3	38966	0	24
2019-nCoV	22494	22685	r1_1.23.474025	GENE_ID=r1;Pool=2	191	275	180	28	1	7224	7688	37	10	0	0	0	0	5328	0	2
2019-nCoV	22623	22834	r1_1.23.179592	GENE_ID=r1;Pool=1	211	29	47	14	2	3953	2696	4	2	0	0	0	0	776	0	14
2019-nCoV	22793	22967	r1_1.23.281209	GENE_ID=r1;Pool=2	174	544	321	44	0	28061	18788	12439	1090	105	0	0	2	101077	0	9
2019-nCoV	22876	23048	r1_1.24.908700	GENE_ID=r1;Pool=1	172	166	198	176	4	70979	36651	17290	990	173	0	0	10	193259	0	92
2019-nCoV	23008	23224	r1_1.24.626090	GENE_ID=r1;Pool=2	216	215	148	7	2	3848	4355	82	26	2	0	0	3	12472	0	0
2019-nCoV	23089	23290	r1_1.24.942468	GENE_ID=r1;Pool=1	201	24	108	52	4	11335	6219	434	71	5	0	0	3	35006	0	12
2019-nCoV	23269	23443	r1_1.24.724995	GENE_ID=r1;Pool=2	174	256	255	27	1	13884	9775	26232	4616	198	0	13	11	62696	0	49
2019-nCoV	23335	23539	r1_1.24.1247492	GENE_ID=r1;Pool=1	204	64	154	69	5	11946	7505	962	67	0	0	0	8	66611	0	79
2019-nCoV	23486	23642	r1_1.24.1299670	GENE_ID=r1;Pool=2	156	402	366	130	12	55055	28288	189810	90855	2136	4	1419	87	150853	0	5285
2019-nCoV	23580	23724	r1_1.24.394902	GENE_ID=r1;Pool=1	144	154	206	198	30	50635	25070	237660	47487	8830	5	563	43	203622	0	201
2019-nCoV	23683	23895	r1_1.24.1444825	GENE_ID=r1;Pool=2	212	349	127	22	1	8566	7181	222	50	0	0	0	2	27792	0	6
2019-nCoV	23767	23978	r1_1.25.238200	GENE_ID=r1;Pool=1	211	26	44	14	1	3769	2397	11	9	0	0	0	1	1866	0	8
2019-nCoV	23941	24106	r1_1.25.388943	GENE_ID=r1;Pool=2	165	199	102	28	4	10568	8747	2052	412	0	0	0	7	37215	0	20
2019-nCoV	24021	24191	r1_1.25.225351	GENE_ID=r1;Pool=1	170	56	106	99	11	38827	18486	21567	2221	383	0	3	19	89829	0	39
2019-nCoV	24148	24357	r1_1.25.1650697	GENE_ID=r1;Pool=2	209	266	181	24	2	11024	8943	1706	339	0	0	0	20	56785	0	4
2019-nCoV	24229	24424	r1_1.25.611375	GENE_ID=r1;Pool=1	195	32	115	40	2	8999	5937	342	69	7	0	0	2	20225	0	13
2019-nCoV	24412	24564	r1_1.25.546336	GENE_ID=r1;Pool=2	152	403	256	64	2	28764	19839	15275	3266	454	0	15	12	128484	0	200
2019-nCoV	24465	24679	r1_1.25.198255	GENE_ID=r1;Pool=1	214	139	186	130	1	44473	21499	1029	202	15	0	0	3	14760	0	114
2019-nCoV	24612	24806	r1_1.25.1372620	GENE_ID=r1;Pool=2	194	205	137	19	3	10187	8643	1966	416	38	0	0	4	42595	0	5
2019-nCoV	24724	24943	r1_1.25.1000367	GENE_ID=r1;Pool=1	219	24	66	33	3	12589	6915	81	21	5	0	0	1	9770	0	16
2019-nCoV	24850	25069	r1_1.26.667712	GENE_ID=r1;Pool=2	219	325	218	9	0	5791	6869	92	33	6	0	0	0	14430	0	8
2019-nCoV	24990	25210	r1_1.26.36177	GENE_ID=r1;Pool=1	220	30	52	38	4	12858	7692	129	30	1	0	0	4	17494	0	5
2019-nCoV	25122	25325	r1_1.26.479275	GENE_ID=r1;Pool=2	203	377	298	31	0	9909	8377	3237	632	48	0	0	6	57679	0	7
2019-nCoV	25251	25477	r1_1.26.628976	GENE_ID=r1;Pool=1	226	18	59	30	3	6629	5186	77	15	1	0	0	2	9743	0	7
2019-nCoV	25372	25566	r1_1.26.781963	GENE_ID=r1;Pool=2	194	438	245	57	4	20957	18448	5485	786	53	0	0	11	109356	0	9
2019-nCoV	25512	25622	r1_1.26.386064	GENE_ID=r1;Pool=1	110	171	313	279	15	96980	43020	344181	201666	33501	1309	27109	11629	186479	0	14699
2019-nCoV	25611	25797	r1_1.26.370427	GENE_ID=r1;Pool=2	186	270	120	19	0	7968	9027	1304	251	10	0	0	2	43585	0	8
2019-nCoV	25666	25887	r1_1.26.1209362	GENE_ID=r1;Pool=1	221	50	108	26	2	5161	4069	48	15	0	0	0	3	6745	0	34
2019-nCoV	25844	26044	r1_1.27.773551	GENE_ID=r1;Pool=2	200	246	128	11	0	4612	5371	1061	167	14	0	0	1	29219	0	9
2019-nCoV	25930	26131	r1_1.27.931264	GENE_ID=r1;Pool=1	201	50	16	61	0	22891	15073	8583	881	123	0	2	0	49074	0	15
2019-nCoV	26089	26307	r1_1.27.887996	GENE_ID=r1;Pool=2	218	477	279	19	5	8145	10727	589	137	18	0	0	7	48969	0	116
2019-nCoV	26168	26351	r1_1.27.1361854	GENE_ID=r1;Pool=1	183	134	150	155	4	30563	22210	81540	5346	588	1	0	16	332292	0	130
2019-nCoV	26351	26540	r1_1.27.1073732	GENE_ID=r1;Pool=2	189	144	107	11	0	2315	3255	11	11	1	0	0	1	2749	0	1
2019-nCoV	26389	26605	r1_1.27.793950	GENE_ID=r1;Pool=1	216	19	80	30	2	5393	5063	1	3	0	0	0	0	725	0	7
2019-nCoV	26588	26800	r1_1.27.993816	GENE_ID=r1;Pool=2	212	173	120	12	0	4352	5732	7	6	0	0	0	0	2799	0	1
2019-nCoV	26651	26847	r1_1.27.410513	GENE_ID=r1;Pool=1	196	27	111	65	2	12587	10239	233	66	45	0	0	9	23800	0	26
2019-nCoV	26839	27032	r1_1.28.1318360	GENE_ID=r1;Pool=2	193	277	256	28	3	7830	7043	16722	2977	320	0	7	30	76714	0	67
2019-nCoV	26891	27096	r1_1.28.162880	GENE_ID=r1;Pool=1	205	33	96	36	0	4293	2788	471	103	5	0	0	11	16734	0	26
2019-nCoV	27076	27184	r1_1.28.609057	GENE_ID=r1;Pool=2	108	865	1252	59	0	14734	12005	69375	15797	277	20	2590	21515	157027	0	221036
2019-nCoV	27133	27349	r1_1.28.888265	GENE_ID=r1;Pool=1	216	79	194	177	13	24128	24028	63	12	4	0	0	3	15038	0	69
2019-nCoV	27232	27453	r1_1.28.1321347	GENE_ID=r1;Pool=2	221	322	318	15	6	4941	7638	6	2	0	0	0	1	1125	0	16
2019-nCoV	27396	27596	r1_1.28.126379	GENE_ID=r1;Pool=1	200	85	140	148	1	28201	21590	1771	167	26	0	0	28	77684	0	49
2019-nCoV	27499	27701	r1_1.28.99230	GENE_ID=r1;Pool=2	202	281	269	8	0	4996	7658	56	13	4	0	0	1	5801	0	5
2019-nCoV	27635	27854	r1_1.28.529924	GENE_ID=r1;Pool=1	219	33	82	50	1	10330	9282	3	1	0	0	0	1	800	0	12
2019-nCoV	27749	27918	r1_1.28.958844	GENE_ID=r1;Pool=2	169	373	368	36	0	16673	21808	1038	156	10	0	0	4	43176	0	18
2019-nCoV	27896	28083	r1_1.29.1311557	GENE_ID=r1;Pool=1	187	157	162	123	11	35133	32610	53449	3870	1878	0	0	42	154110	0	56
2019-nCoV	27963	28186	r1_1.29.791692	GENE_ID=r1;Pool=2	223	387	79	31	2	7955	13796	249	51	5	0	0	3	21371	0	28
2019-nCoV	28123	28336	r1_1.29.157415	GENE_ID=r1;Pool=1	213	140	225	190	0	45443	43515	2908	269	58	0	0	18	140146	0	79
2019-nCoV	28240	28462	r1_1.29.212662	GENE_ID=r1;Pool=2	222	335	220	36	2	13660	19546	411	70	1	0	0	7	35983	0	23
2019-nCoV	28374	28606	r1_1.29.497787	GENE_ID=r1;Pool=1	232	45	113	91	0	9449	11482	824	87	15	0	0	10	33314	0	17
2019-nCoV	28513	28738	r1_1.29.970483	GENE_ID=r1;Pool=2	225	248	230	54	2	16756	33348	2419	369	38	0	0	21	74184	0	45
2019-nCoV	28641	28859	r1_1.29.794786	GENE_ID=r1;Pool=1	218	203	203	164	11	37524	71896	34178	2194	329	0	0	37	167660	0	75
2019-nCoV	28777	28997	r1_1.30.584838	GENE_ID=r1;Pool=2	220	202	188	25	0	15379	27839	1534	316	7	0	0	21	63100	0	46
2019-nCoV	28902	28956	N	GENE_ID=r1;Pool=1	54	2256	906378	8384	234	5302	246544	162029	215868	49666	347820	345122	490868	142336	0	737889
2019-nCoV	28995	29206	r1_1.30.329795	GENE_ID=r1;Pool=1	211	27	96	25	1	5993	5061	5	3	0	0	0	3	1740	0	7
2019-nCoV	29040	29256	r1_1.30.616808	GENE_ID=r1;Pool=2	216	207	307	3	0	1086	1266	27	2	0	0	0	11	3791	0	31
2019-nCoV	29236	29457	r1_1.30.789366	GENE_ID=r1;Pool=1	221	34	61	36	0	10007	18004	148	30	3	0	0	79	24810	0	26
2019-nCoV	29307	29529	r1_1.30.455242	GENE_ID=r1;Pool=2	222	354	288	48	0	17060	51302	5	3	2	0	0	61	10489	0	389
2019-nCoV	29498	29727	r1_1.30.1041188	GENE_ID=r1;Pool=1	229	109	192	74	2	9260	27754	478	69	24	0	0	91	71797	0	44
2019-nCoV	29593	29786	r2_1.79363	GENE_ID=r1;Pool=2	193	232	342	57	14	20206	48987	19193	1855	85	9	19	232	74540	0	219
2019-nCoV	29754	29842	r2_1.61925	GENE_ID=r1;Pool=1	88	1387	14525	3580	9	75670	108335	279027	194623	139936	160947	422685	1152411	177131	0	724501
Cellular mRNA Amplicons
Reference	Start	End	Amplicon Name	Pool	Amplicon Length	GC-14/33	GC-11/34	GC-13/35	GC-12/36	GC-14/37	GC11/38	GC-23/60	GC-24/61	GC-51/62	GC-20/63	GC-21/64	GC-25/65	GC-26/66	GC-28/67	GC-55/68
NM_000190	608	699	HMBS.ENCTRL.E8E9_2	GENE_ID=HMBS.ENCTRL.E8E9;Pool=1 and 2	91	0	0	22	28	1	0	91585	66551	210787	35621	230305	85	476	70221	0
NM_000889	2219	2299	ITGB7.ENCTRL.E14E15_2	GENE_ID=ITGB7.ENCTRL.E14E15;Pool=1 and 2	80	1	1	120	1725	3	2	214265	220593	242317	284859	580411	1055	732	16	0
NM_002332	9618	9726	LRP1.ENCTRL.E57E58_2	GENE_ID=LRP1.ENCTRL.E57E58;Pool=1 and2	108	1	0	2	66	18	9	81749	82467	260623	11510	167868	7	193	2944	0
NM_002467	1302	1388	MYC.ENCTRL.E2E3_2	GENE_ID=MYC.ENCTRL.E2E3;Pool=1 and 2	86	0	1	12	626	2	0	163657	138145	159479	43798	96124	186	338	22633	0
NM_003194	726	814	TBP.ENCTRL.E3E4_2	GENE_ID=TBP.ENCTRL.E3E4;Pool=1 and 2	88	0	0	54	421	1	0	214567	222864	483313	259450	575261	5	1486	157551	2
							Table 3

## Sheet: Fractionation PCRs
Fractionation Experiment Data																								Volume Adjusted Average Ct (No Triton X treated fractions only)
GC-26/66																								PCR Efficiency
							PCR Results																	1.97	1.97	1.97	1.8	1.8	1.8
Treatment					Final Fraction Volume		ORF1ab		S		N		7a	Leader 7a		Average Ct Values
Sample	1000G 5 min	Triton X 0.5	Nuclease	10000G 10 M	Original Vol ul	Fraction of Starting Volume %	Replicate 1	Replicate 2	Replicate 1	Replicate 2	Replicate 1	Replicate 2				Name	ORF1ab	S	N	7a	Leader-7a	7a (+ sense)		ORF1ab	S	N	7a	Leader-7a	7a (+ sense)
GC-26/66 P1P10 T+N+	Pellet	Y	Y	Pellet	0.56	0.28	38.6	38.6	Neg	Neg	Neg	Neg	ND	ND		GC-26/66 P1P10 T+N+	38.6	Neg	Neg	ND	ND	ND
GC-26/66 P1S10 T+N+	Pellet	Y	Y	Supernatant	4.44	2.22	Neg	Neg	Neg	Neg	Neg	Neg	ND	ND		GC-26/66 P1S10 T+N+	Neg	Neg	Neg	ND	ND	ND
GC-26/66 P1P10 T+N-	Pellet	Y	N	Pellet	0.56	0.28	Neg	Neg	Neg	Neg	Neg	Neg	ND	ND		GC-26/66 P1P10 T+N-	Neg	Neg	Neg	ND	ND	ND
GC-26/66 P1PS10 T+N-	Pellet	Y	N	Supernatant	4.44	2.22	Neg	Neg	Neg	Neg	Neg	Neg	ND	ND		GC-26/66 P1S10 T+N-	Neg	Neg	Neg	ND	ND	ND
GC-26/66 P1P10 T-N+	Pellet	N	Y	Pellet	0.56	0.28	26.4	27.4	26.1	26.9	29.5	30.5	25.9	30		GC-26/66 P1P10 T-N+	26.9	26.5	30	25.9	30	28.5		18.2306	17.8306	21.3306	15.8995	19.9995	18.4995
GC-26/66 P1S10 T-N+	Pellet	N	Y	Supernatant	4.44	2.22	27.6	27.8	27.2	27.9	30.7	30.9	27.3	30.9		GC-26/66 P1S10 T-N+	27.7	27.55	30.8	27.3	30.9	29.5		22.0843	21.9343	25.1843	20.822	24.422	23.022
GC-26/66 P1P10 T-N-	Pellet	N	N	Pellet	0.56	0.28	28.3	28	28.1	28	31.7	31.2	28	32.1		GC-26/66 P1P10 T-N-	28.15	28.05	31.45	28	32.1	31		19.4806	19.3806	22.7806	17.9995	22.0995	20.9995
GC-26/66 P1S10 T-N-	Pellet	N	N	Supernatant	4.44	2.22	27.5	27.5	27.6	27.2	30.8	30.6	27.6	31.8		GC-26/66 P1S10 T-N-	27.5	27.4	30.7	27.6	31.8	28.9		21.8843	21.7843	25.0843	21.122	25.322	22.422
GC-26/66 S1P10 T+N+	Supernatant	Y	Y	Pellet	5	2.5	35	34.7	Neg	Neg	Neg	Neg	ND	ND		GC-26/66 S1P10 T+N+	34.85	Neg	Neg	ND	ND	ND
GC-26/66 S1S10 T+N+	Supernatant	Y	Y	Supernatant	40	20	Neg	Neg	Neg	Neg	Neg	Neg	ND	ND		GC-26/66 S1S10 T+N+	Neg	Neg	Neg	ND	ND	ND
GC-26/66 S1P10 T+N-	Supernatant	Y	N	Pellet	5	2.5	Neg	Neg	Neg	Neg	Neg	Neg	ND	ND		GC-26/66 S1P10 T+N-	Neg	Neg	Neg	ND	ND	ND
GC-26/66 S1S10 T+ N-	Supernatant	Y	N	Supernatant	40	20	Neg	Neg	Neg	Neg	Neg	Neg	ND	ND		GC-26/66 S1S10 T+ N-	Neg	Neg	Neg	ND	ND	ND
GC-26/66 S1P10 T-N+	Supernatant	N	Y	Pellet	5	2.5	29.9	30.6	30.1	30.2	34	33.9	30.2	35.7		GC-26/66 S1P10 T-N+	30.25	30.15	33.95	30.2	35.7	Neg		24.8094	24.7094	28.5094	23.9241	29.4241	Neg
GC-26/66 S1S10 T-N+	Supernatant	N	Y	Supernatant	40	20	30	30.5	29.6	29.5	33.6	33.8	29.3	Neg		GC-26/66 S1S10 T-N+	30.25	29.55	33.7	29.3	Neg	Neg		27.8763	27.1763	31.3263	26.5619	Neg	Neg
GC-26/66 S1P10 T-N-	Supernatant	N	N	Pellet	5	2.5	26.3	26	25.9	25.6	29.3	29	26	30		GC-26/66 S1P10 T-N-	26.15	25.75	29.15	26	30	28		20.7094	20.3094	23.7094	19.7241	23.7241	21.7241
GC-26/66 S1S10 T-N-	Supernatant	N	N	Supernatant	40	20	24.6	24.8	24.3	24.5	27.8	27.6	24.6	28		GC-26/66 S1S10 T-N-	24.7	24.4	27.7	24.6	28	25.9		22.3263	22.0263	25.3263	21.8619	25.2619	23.1619
GC-55/68
							PCR Results
Treatment					Final Fraction Volume		ORF1ab		S		N		7a	Leader 7a		Average Ct Values								Volume Adjusted Average Ct (No Triton X treated fractions only)
Sample	1000G 5 min	Triton X 0.5	Nuclease	10000G 10 M	Original Vol ul	Fraction of Starting Volume %	Replicate 1	Replicate 2	Replicate 1	Replicate 2	Replicate 1	Replicate 2				Name	ORF1ab	S	N	7a	Leader-7a	7a (+ sense)		ORF1ab	S	N	7a	Leader-7a	7a (+ sense)
GC-55/68 P1P10 T+N+	Pellet	Y	Y	Pellet	0.56	0.28	38.3	Neg	Neg	Neg	Neg	Neg	ND	ND		GC-55/68 P1P10 T+N+	38.3	Neg	Neg	ND	ND	ND
GC-55/68 P1S10 T+N+	Pellet	Y	Y	Supernatant	4.44	2.22	Neg	Neg	Neg	Neg	Neg	Neg	ND	ND		GC-55/68 P1S10 T+N+	Neg	Neg	Neg	ND	ND	ND
GC-55/68 P1P10 T+N-	Pellet	Y	N	Pellet	0.56	0.28	37.4	Neg	Neg	36.8	Neg	Neg	ND	ND		GC-55/68 P1P10 T+N-	38.3	Neg	Neg	ND	ND	ND
GC-55/68 P1S10 T+N-	Pellet	Y	N	Supernatant	4.44	2.22	Neg	38	Neg	37.2	36.5	36.2	ND	ND		GC-55/68 P1S10 T+N-	38	37.2	36.35	ND	ND	ND
GC-55/68 P1P10 T-N+	Pellet	N	Y	Pellet	0.56	0.28	Neg	38.8	34.5	30.9	36.9	37.5	35.6	37.7		GC-55/68 P1P10 T-N+	38.8	32.7	37.2	35.6	37.7	Neg		30.1306	24.0306	28.5306	25.5995	27.6995	Neg
GC-55/68 P1S10 T-N+	Pellet	N	Y	Supernatant	4.44	2.22	36	37.5	36.9	38.3	36	35.1	31.8	36.5		GC-55/68 P1S10 T-N+	36.75	37.6	35.55	31.8	36.5	Neg		31.1343	31.9843	29.9343	25.322	30.022	Neg
GC-55/68 P1P10 T-N-	Pellet	N	N	Pellet	0.56	0.28	26	26.9	25.5	26.4	30.3	30.8	25.8	30.3		GC-55/68 P1P10 T-N-	26.45	25.95	30.55	25.8	30.3	28.9		17.7806	17.2806	21.8806	15.7995	20.2995	18.8995
GC-55/68 P1S10 T-N-	Pellet	N	N	Supernatant	4.44	2.22	25.7	25.8	25.3	25.6	29.5	29.6	24.9	28.4		GC-55/68 P1S10 T-N-	25.75	25.45	29.55	24.9	28.4	27.3		20.1343	19.8343	23.9343	18.422	21.922	20.822
GC-55/68 S1P10 T+N+	Supernatant	Y	Y	Pellet	5	2.5	31.3	Neg	Neg	Neg	38.6	39.7	ND	ND		GC-55/68 S1P10 T+N+	31.3	Neg	39.15	ND	ND	ND
GC-55/68 S1S10 T+N+	Supernatant	Y	Y	Supernatant	40	20	Neg	Neg	37.3	34	39.4	38.1	ND	ND		GC-55/68 S1S10 T+N+	Neg	35.65	38.75	ND	ND	ND
GC-55/68 S1P10 T+N-	Supernatant	Y	N	Pellet	5	2.5	Neg	Neg	Neg	37.7	Neg	39.2	ND	ND		GC-55/68 S1P10 T+N-	Neg	37.7	39.2	ND	ND	ND
GC-55/68 S1S10 T+N-	Supernatant	Y	N	Supernatant	40	20	37.3	37.8	33.1	36.3	36.3	36.8	ND	ND		GC-55/68 S1S10 T+N-	37.55	34.7	36.55	ND	ND	ND
GC-55/68 S1P10 T-N+	Supernatant	N	Y	Pellet	5	2.5	23	23.1	22.9	22.7	26.9	27	17.7	28.7		GC-55/68 S1P10 T-N+	23.05	22.8	26.95	17.7	28.7	20.7		17.6094	17.3594	21.5094	11.4241	22.4241	14.4241
GC-55/68 S1S10 T-N+	Supernatant	N	Y	Supernatant	40	20	20.1	20.2	19.8	19.9	23.9	24.1	17.7	23.7		GC-55/68 S1S10 T-N+	20.15	19.85	24	17.7	23.7	24.6		17.7763	17.4763	21.6263	14.9619	20.9619	21.8619
GC-55/68 S1P10 T-N-	Supernatant	N	N	Pellet	5	2.5	21.7	21.7	21.9	21.9	25.4	25.3	19.3	25.1		GC-55/68 S1P10 T-N-	21.7	21.9	25.35	19.3	25.1	22.9		16.2594	16.4594	19.9094	13.0241	18.8241	16.6241
GC-55/68 S1S10 T-N-	Supernatant	N	N	Supernatant	40	20	18.2	19	18.4	18.9	22.6	22.6	15.5	20.3		GC-55/68 S1S10 T-N-	18.6	18.65	22.6	15.5	20.3	19.2		16.2263	16.2763	20.2263	12.7619	17.5619	16.4619
ND=Not done.																								Supplementary Table 5 and Supplementary Figure 5
Neg= Negative

## Sheet: Subgenomic-Genomic Ratios
Ratios of genomic to subgenomic SARS-CoV-2 coverage
	GC-28/67	GC-26/66	GC-13/35	GC-11/34	GC11/38	GC-20/63	GC-24/61	GC-12/36	GC-14/33	GC-14/37	GC-23/60	GC-51/62	GC-21/64	GC-25/65	GC-55/68	Sum/Average
Sum of all virus amplicons per 5 mill reads	0	4.22015e+06	80221.9	4.01173e+06	4.62777e+06	2.00866e+06	2.62018e+06	4026.92	42716.7	3.71057e+06	3.40623e+06	532250	1.56414e+06	2.23977e+06	3.03212e+06	3.21005e+07
Sum of amplicons first 21500 nucleotides of virus per 5 mill reads	0	2.85371e+06	31084.4	122017	2.55384e+06	46676.9	877985	2273.08	28813.3	2.58013e+06	1.84506e+06	71738.5	231563	595215	844745	1.26849e+07
Sum of amplicons subgenomic region per 5 mill reads	0	1.33471e+06	48425	3.885e+06	2.04782e+06	1.95773e+06	1.6641e+06	1723.08	13249.2	1.0607e+06	1.47978e+06	393077	1.30839e+06	1.44153e+06	1.91135e+06	1.85476e+07
Sum of subgenomic Reads per 5 mill	0	31728.3	712.5	4720.83	26107.6	4253.85	78095.7	30.7692	654.167	69739.4	81394.2	67434.6	24190	203023	276033	868118
Control cellular mRNA amplicons per 5 mill reads	703792	1128	656	8	17	2443223	1588304	11023	2	24	1472737	2608690	2749948	1312	3	10877075
Reads not mapped	4296208	778721	4.91912e+06	988259	372216	548119	791516	4.98495e+06	4.95728e+06	1.2894e+06	121034	1859060	685910	2.75892e+06	1.96787e+06	2.70224e+07
Sum of amplicons first 21500 nucleotides of virus per 5 mill reads	0	2.85371e+06	31084.4	122017	2.55384e+06	46676.9	877985	2273.08	28813.3	2.58013e+06	1.84506e+06	71738.5	231563	595215	844745
Ratio Values for figure 3
	GC-28/67	GC-26/66	GC-13/35	GC-11/34	GC11/38	GC-20/63	GC-24/61	GC-12/36	GC-14/33	GC-14/37	GC-23/60	GC-51/62	GC-21/64	GC-25/65	GC-55/68	Average reaads	Average ratio	Median
Full virus reads/subgenomic reads ratio		133.009	112.592	849.793	177.258	472.198	33.5509	130.875	65.2994	53.2062	41.8485	7.89283	64.6607	11.0321	10.9846	36.9772	154.586	64.98
First 21500 nt reads/subgenomic reads ratio		89.9421	43.6272	25.8464	97.82	10.9729	11.2424	73.875	44.0459	36.9967	22.6681	1.06382	9.57269	2.93177	3.0603	14.6119	33.8332	24.2573
Most abundant first 21500 nt amplicon/most abundant subgenomic ratio		14.1781	11.9447	5.11431	7.20773	7.59658	5.20133	5.4	3.1789	2.47302	8.22902	0.842141	8.02978	2.26091	1.95624	3.20313	5.97233	5.30066
Most abundant full virus amplicon/most abundant subgenomic ratio		16.485	103.557	1530.84	48.6206	357.884	13.4356	60	8.62385	2.8607	13.3367	7.0508	44.9283	7.25906	4.42968	17.6558	158.522	14.9603
Average full virus amplicon reads/average subgenomic reads ratio		8.97951	7.60115	57.37	11.9668	31.8783	2.26504	8.83544	4.4084	3.59198	2.82522	0.532849	4.36528	0.744785	0.741578	2.49635	10.4362	4.38684
Average first 21500 amplicon reads/average subgenomic reads ratio		8.56592	4.15497	2.46156	9.31619	1.04504	1.07071	7.03571	4.19484	3.5235	2.15887	0.101316	0.911685	0.279216	0.291457	1.39161	3.22221	2.31022
		Figure 3 and Supplementary Figures 2 and 3

## Sheet: Strand Specific PCR
Strand Specific PCR
Sample	Sample collection date	cDNA FP2 Negative strand 7a Genomic and Sub-genomic (Set 2) (Ct)	cDNA RP1-3 Positive strand7a Genomic and sub-genomic (Set 2) (Ct)	cDNA P1 Negative strand Leader-7a Subgenomiconly (Set 1) (Ct)	cDNA RP1-3 Positive strandLeader-7a Subgenomiconly (Set 1) (Ct)	cDNA FP2 Negative strand7a Genomic and sub-genomic (Set 5) (Ct)	cDNA RP1-2 Positive strand 7aGenomic and sub-genomic genomic (Set 5) (Ct)
NTC		Neg	Neg	Neg	Neg	Neg	Neg
GC-26/66	2020-03-07	Neg	23.4	Neg	28.6
GC-13/35	23/03/2020	Neg	28.8	Neg	Neg
GC-11/34/38	2020-03-24	Neg	19.7	Neg	24.8	Neg	20.1
GC-14/33/37	2020-03-28	29.6	21	Neg	26.7	No Ct but correct Tm	21.5
GC-23/60	2020-04-08	Neg	Neg	Neg	29.5
GC-25/65	2020-04-10	27.6	19	28.5	23.5
GC-55/68	2020-04-24	28.6	19.8	30.5	25.5
Supplementary Table 4
